# Supplementary material for: Genomic insights into longan evolution from a chromosome-level genome assembly and population genomics of longan accessions
Source: Hortic Res. 2022 Feb 19;9:uhac021. doi: 10.1093/hr/uhac021 (PMC9071379; doi:10.1093/hr/uhac021)
Supplement: Web_Material_uhac021 [file web_material_uhac021.zip]

Archive with 2 entries (2 files):
- Supplementary Figure 1-12.pdf
- Supplementary Table 1-11.pdf
